# Supplementary material for: Genome Dynamics Explain the Evolution of Flowering Time CCT Domain Gene Families in the Poaceae
Source: PLoS One. 2012 Sep 24;7(9):e45307. doi: 10.1371/journal.pone.0045307 (PMC3454399; doi:10.1371/journal.pone.0045307)
Supplement: Table S6 — Analysis of microsynteny. Rice CDS were used for BLASTn queries to identify genes with significant (≤1.0e-15) homology in the genomes of rice, brachypodium, sorghum and foxtail millet. Where WGD-derived colinear genomic regions are present, micro-colinearity with rice is investigated in both regions. Transposable elements are highlighted in grey. HP = hypothetical protein, CHP = conserved hypothetical protein, EP = expressed protein. N/A = not applicable. * = region of homology is located upstream of gene model. (A) Regions involved in the ancestral WGD. (B) Regions not involved in the ancestral WGD. (XLSX) [file pone.0045307.s010.xlsx]

## Sheet: 6a
	Rice gene rice paralogue (snr, Mbp, e-value)	Annotation	Brachy (chr, Mbp, e-value)	Sorghum (chr, Mbp, e-value)	Foxtail (chr, Mbp, e-value)
CMF1/CMF5	Os01g61800 none	ZmEBE-1 protein, putative	none none	none none	Si001076m (scaffold_5, 40.69, 9.8e-49) none
	Os01g61810 Os05g38820 (Os06, 22.77,2.4e-60)	Histone-like transcription factor	Bradi2g54200 (Bd2, 53.14, 1.6e-73) Bradi2g22940 (Bd2, 20.52, 2.6e-58)	Sb03g039000 (Sb3, 66.78, 5.7e-59) Sb09g022810 (Sb9, 52.46, 2.4e-57)	Si038696m (scaffold_5, 42.61, 2.0e-74) Si023400m (scaffold_3, 17.31, 3.8e-58)
	Os01g61814 none	40S ribosomal protein, S23	Bradi2g54210 (Bd2, 53.15, 4.4e-66) Bradi2g22897 (Bd2, 20.39, 4.2e-60)	Sb03g039010 (Sb3, 66.78, 1.1e-59) Sb09g022840 (Sb9, 52.50, 5.1e-64)	Si003282m (scaffold_5, 40.79, 2.3e-63) Si023578m (scaffold_3, 17.25, 3.4e-63)
	Os01g61830 none	Zinc finger domain protein	Bradi2g54220 (Bd2, 53.15, 4.4e-66) none	Sb03g039020 (Sb3, 66.79, 9.9e-72) none	Si001455m (scaffold_5, 40.79, 2.0e-77) none
	Os01g61840 none	HP	upstream of Bradi2g54220 (Bd2, 53.16, 3.5e-26) none	none none	Si003634m (scaffold_5, 40.80, 2.2e-24) none
	Os01g61850 Os05g38940 (Os05, 22.82, 8.4e-14)	EP	upstream of Bradi2g54220 (Bd2, 53.17, 3.9e-29) Bradi2g22880 (Bd2, 20.37, 2.3e-19)	upstream of Sb03g039020 (Sb3, 66.79, 7.5e-37) Sb09g022870 (Sb9, 52.53, 2.6e-17)	Si003469m (scaffold_5, 40.81, 8.1e-40) Si025227m (scaffold_3, 17.18, 1.2e-18)
	Os01g61860 Os05g38950 (Os05, 22.84, 1.5e-76)	TBC domain protein	Bradi2g54230 (Bd2, 53.19, 7.3e-136) Bradi2g22850 (Bd2, 20.36, 5.2e-87)	Sb03g039030 (Sb3, 66.82, 3.8e-119) Sb09g022880 (Sb9, 52.54, 5.0e-86)	Si000456m (scaffold_5, 40.81, 4.0e-122) Si021234m (Scaffold_3, 17.17, 1.0e-91)
	Os01g61870 none	CHP	none none	none none	none none
	Os01g61880 Os05g38980 (Os05, 22.86, 1.3e-58)	Respitory burst oxidase	Bradi2g54240 (Bd2, 53.20, e=0) Bradi2g22820 (Bd2, 20.32, 4.1e-63)	Sb03g039050 (Sb3, 66.85, e=0) none	Si000290m (scaffold_5, 40.84, e=0) none
	Os01g61890 none	AT hook motif family	Bradi2g54250 (Bd2, 53.21, 2.0e-99) none	(Sb0621s002020, Sb0621, 0.02, 5.1e-74) none	Si000290m (scaffold_5, 40.84, 1.0e-98) none
	Os01g61900, OsCMF1 Os05g38990, OsCMF5 (Os05, 22.81, 1.8e-26)	CCT motif family	Bradi2g54260, BdCMF1 (Bd2, 53.22, 1.8e-75) Bradi2g22800, BdCMF5 (Bd2, 20.30, 3.3e-15)	Sb03g039060, SbCMF1 (Sb3, 66.86, 5.3e-62) Sb09g022900, SbCMF5 (Sb9, 52.55, 1.7e-17)	Si_MODEL1, SiCMF1 (scaffold_5, 40.86, 1.7e-52) Si024852m, SiCMF5 (scaffold_3. 17.14, 7.9e-19)
	Os01g61910 Os05g39000 (Os05, 22.88, 1.1e-179)	KIP1, putative	none none	Sb03g039070 (Sb3, 66.87, e=0) Sb09g022910 (Sb9, 52.56, 2.3e-109)	Si004031m (scaffold_5, 40.86, 1e=0) Si021193m (scaffold_3, 17.13, 3.4e-161)
	Os01g61920 Os05g38740 (Os05, 22.74, 5.6e-147)	core histone H2A/H2B/H3/H4 domain	none Bradi2g22990 (Bd2, 20.57, 1.9e-132)	Sb03g039090 (Sb3, 66.88, e=0) Sb09g 022920 (Sb9, 52.56, 7.0e-173)	Si003454m (scaffold_5, 40.87, 3.1e-144) Si023745m (scaffold_3, 17.06, 9.0e-145)
	Os01g61930 OS05g38730 (Os05, 22.73, 1.4e-121)	SAC3/GNAP family	Bradi2g54290 (Bd2, 53.24, e=0) Bradi2g23017 (Bd2, 20.58, 1.8e-122)	Sb03g039100 (Sb3, 66.89, 1.1e-151) Sb09g022765 (Sb9, 52.39, 1.2e-119)	upstream of Si003454m (scaffold_5, 40.87, 5.1e-172) Si021089m (scaffold_3, 17.34, 4.5e-122)
	Os01g61940 none	White-brown complex homolog	Bradi2g54300 (Bd2, 53.29, e=0) none	Sb03g039110 (Sb3, 66.90, e=0) none	Si000414m (scaffold_5, 40.88, e=0) none
	Os01g61950 none	HP	none none	none none	none none
	Os01g61960 (Os05g38720, Os05, 22.70, 4.6e-52)	GPR107 precursor	none Bradi2g23027 (Bd2, 20.58, 3.1e-46)	Sb03g039120 (Sb3, 66.90, 4.6e-30) Sb09g022750 (Sb9, 52.38, 2.3e-59)	Si002442m (scaffold_5, 40.89, 2.6e-30) Si024537m (scaffold_3, 17.35, 2.7e-55)
	Os01g61970 Os05g38720, Os05, 22.72, e=0)	Lung seven transmembrane receptor	Bradi2g54310 (Bd2, 53.30, e=0) Bradi2g23027 (Bd2, 20.59, e=0)	Sb03g039120 (Sb3, 66.90, e=0) Sb09g022750 (Sb9, 52.38, e=0)	Si002442m (scaffold_5, 40.89, e=0) Si024537m (scaffold_3, 17.35, e=0)
	Os01g61980 Os05g38690 (Os05, 22.69, 6.9e-64)	EP	Bradi2g54330 (Bd2, 53.30, e=0) Bradi2g23050 (Bd2, 20.61, 1.2e-27)	Sb03g039130 (Sb3, 66.91, e=0) Sb09g022730 (Sb9, 52.36, 3.0e-78)	Si001900m (scaffold_5, 40.90, e=0) Si022323m (scaffold_3, 17.36, 9.1e44)
	Os01g61990 none	Ankyrin repeat-containing protein	Bradi2g54340 (Bd2, 53.31, e=0) none	Sb03g039140 (Sb3, 66.92, e=0) none	Si000887m (scaffold_5, 40.91, e=0) Si024598m* (scaffold_3, 19.53, 2.0e-120)
	Os01g62000 none	Pectate lyase 4 precursor	Bradi2g54350 (Bd2, 53.32, e=0) none	Sb03g039150 (Sb3, 66.92, 3.9e-165) none	Si004466m (scaffold_5, 40.91, 1.5e-173) none
CMF2/COLS	Os02g01890 none	Cytochrome P450	none none	Sb04g000730 (Sb4, 0.56, e=0) none	Si017818m (scaffold_1, 0.38, 7.5e-110) none
	Os02g01900 none	EP	none none	none none	none none
	Os02g01910 Os06g01620 (Os01, 0.37, 2.5e-14)	HP	none none	none none	none none
	Os02g01920 none	GHMP kinase	none none	none none	none none
	Os02g01930 none	EP	Bradi3g01050 (Bd3, 0.61, e=0) none	Sb04g000770 (Sb4, 0.58, e=0) none	Si019160m (scaffold_1, 0.39, e=0) none
	Os02g01940 none	Transcription factor jumonji	Bradi3g01060 (Bd3, 0.62, 1.2e-127) none	Sb04g000775 (Sb4, 0.59, e=0) none	Si016268m (scaffold_1, 0.39, 3.1e-175) none
	Os02g01950 N/A	TE	N/A N/A	N/A N/A	N/A N/A
	Os02g01960 none	Tetratricopeptide repeat domain	Bradi3g01080 (Bd3, 0.64, e=0) none	Sb04g000780 (Sb4, 0.60, e=0) none	Si016699m (scaffold_1, 0.40, e=0) none
	Os02g01970 none	EP	Bradi3g01090 (Bd3, 0.64, 1.8e-110) none	Sb04g000790 (Sb4, 0.61, 9.5e-94) none	Si016712m (scaffold_1, 0.42, 5.2e-94) none
	Os02g01980 none	GDSL-like lipase	Bradi3g01100 (Bd3, 0.65, 2.5e-56) none	none Sb10g000370 (Sb10, 0.02, 1.2e-33)	none Si006463m (scaffold_4, 0.02, 1.2e-30)
	Os02g01990, OsCMF2 Os06g01340, OsS (Os06, 0.02)	CCT motif family	none Bradi1g52360, BdS (Bd1, 50.67)	Sb04g000820, SbT (Sb4, 0.68, 1.6e-11) Sb10g000320, SbS (Sb10, 0.01)	Si019213, SiT (scaffold_1, 0.47, 8.1e-6) SiFGENESH3, SiS (scaffold_4, 0.02, 3.7e-10)
	Os02g02000 none	Cytochrome P450	Bradi3g01110 (Bd3, 0.66, e=0) none	Sb04g000830 (Sb4, 0.69, e=0) none	Si016973m (scaffld_1, 0.49, e=0) none
	Os02g02010 none	CHP	none none	none none	none none
	Os02g02020 none	Pentatricopeptide	Bradi3g01120 (Bd3, 0.66, e=0) none	Sb04g000850 (Sb4, 0.71, e=0) none	Si020206m (scaffold_1, 10.39, e=0) none
	Os02g02030 none	EP	none none	none none	none none
	Os02g02040 none	Protein kinase	Bradi3g01140 (Bd3, 0.71, 1.4e-111) none	Sb04g000850* (Sb4, 0.71, 1.7e-96) none	Si016626m (scaffold_1, 10.39, 1.0e-102) none
	Os02g02050 Os06g01320 (Os06, 0.02, 9.2e-79)	SNF2 family	Bradi3g01140* (Bd3, 0.72, e=0) none	Sb04g000870 (Sb4, 0.72, 2.9e-139) Sb10g000300 (Sb10, 0.01, 1.0e-62)	Si016062m (scaffold_1, 10.37, 6.7e-138) Si005664m (scaffold_4, 0.02, 1.1e-71)
	Os02g02060 none	TE	N/A N/A	N/A N/A	N/A N/A
	Os02g02070 none	HP	none none	none none	none none
	Os02g02080 none	CHP	none none	none none	none none
	Os02g02090 none	Peptidyl-prolyl cis-trans isomerase	none none	none none	none none
CMF3/CMF7	Os02g05365 none	EP	none none	none none	Si017556m (scaffold_1, 7.91, 8.6e-32) none
	Os02g05370 N/A	Retrotransposon	N/A N/A	N/A N/A	N/A N/A
	Os02g05390 N/A	Retrotransposon	N/A N/A	N/A N/A	N/A N/A
	Os02g05400 none	Transmembrane protein 15	Bradi3g03700 (Bd3, 2.42, .6e-64) none	Sb04g003380 (Sb4, 3.25, 2e-70) none	Si016778m (scaffold_1, 7.95, 8.1e-64) none
	Os02g05410 none	Splicing factor 3B subunit 1	Bradi3g03690 (Bd3, 2.45, e=0) none	Sb04g003370 (Sb4, 3.25, e=0) none	Si016115m (scaffold_1, 7.95, 3.0e-43) none
	Os02g05420 none	EP	none none	none none	none none
	Os02g05430 none	EP	none none	none none	none none
	Os02g05440 none	EP	Bradi3g03740 (Bd3, 2.49, 4.4e-39) none	Sb04g003440 (Sb4, 3.27, 5.1e-37) none	Si017556m (scaffold_1, 7.92, e=0) none
	Os02g05450 none	Homeobox domain protein	Bradi3g03750 (Bd3, 2.49, 4.0e-81) none	Sb04g003450 (Sb4, 3.30, 2.9e-75) none	Si019956m (scaffold_1, 7.91, 6.0e-43) none
	Os02g05460 none	EP	none none	none none	none none
	Os02g05470, OsCMF3 Os06g48610, OsCMF7 (Os06, 29.41, 5.1e-67)	CCT motif family	Bradi3g03770, BdCMF3 (Bd3,2.51, 1.5e-173) Bradi1g34060, BdCMF7 (Bd1, 29.64, 2.0e-70)	Sb04g003470, SbCMF3 (Sb4, 3.26, e=0) Sb10g028840, SbCMF7 (Sb10, 58.67, 2.5e-74)	Si017125m, SiCMF3 (scaffold_1, 7.89, e=0) Si006393m, SiCMF7 (scaffold_4. 36.72, 1.7e-35)
	Os02g05480 Os06g48590 (Os06, 29.40, e=0)	CGMC MAP Kinase	Bradi3g03780 (Bd3, 2.52, e=0) Bradi1g34030 (Bd1, 29.63, e=0)	Sb04g003480 (Sb4, 3.33, 2.9e-75) Sb10g028780 (Sb10, 58.64, e=0)	Si017554m (scaffold_1, 7.89, e=0) Si006708m (scaffold_4, 36.74, e=0)
	Os02g05490 none	EP	Bradi3g03780 (Bd3, 2.52, e=0) none	Sb04g003500 (Sb4, 3.36, e=0) none	Si016058m (scaffold_1, 7.88, e=0) none
	Os02g05500 none	Pyridoxamine 5'-phospate oxidase	none none	Sb04g003510 (Sb4, 3.36, 4.5e-32) none	Si017447m (scaffold_1, 7.87, 1.4e-35) none
	Os02g05510 Os06g48534 (Os06, 29.36, 1.9e-32)	GATA transcription factor 25	Bradi3g03800 (Bd3, 2.54, 1.3e-26) Bradi1g33980 (Bd1, 29.60, 3.1e-28)	none Sb10g028750 (Sb10, 58.61, 4.3e-25)	none Si006750m (scaffold_4, 36.75, 1.9e-26)
	Os02g05520 none	EP	Bradi3g03830 (Bd3, 2.57, 7.2e-35) none	Sb04g003350 (Sb4, 3.24, 8.3e-52) none	Si019324m (scaffold_1, 7.87, 1.9e-50) none
	Os02g05530 none	HP	none none	none none	none none
	Os02g05540 none	HP	none none	none none	none none
	Os02g05550 N/A	Retrotransposon	N/A N/A	N/A N/A	N/A N/A
	Os02g05560 N/A	Retrotransposon	N/A N/A	N/A N/A	N/A N/A
	Os02g05570 N/A	Retrotransposon	N/A N/A	N/A N/A	N/A N/A
CMF4/CMF10	Os03g04520 none	RNA recognition motif	none none	Sb01g047650 (Sb1, 62.20, e=0) none	Si034089m (scaffold_9, 56.67, e=0) none
	Os03g04530 none	Cytochrome P450	Bradi1g75740 (Bd1, 72.56, 12e-73) none	Sb01g047630 (Sb1, 70.72, 2e-158) none	Si035236m (scaffold_9, 56.59, 5.6e-156) none
	Os03g04540 none	HP	none none	none none	none none
	Os03g04550 none	EP	Bradi1g75840 (Bd1, 72.64, e=0) none	Sb01g047710 (Sb1, 70.79, e=0) none	Si036061m (scaffold_9, 56.66, 2.1e-128) none
	Os03g04560 Os10g33240 (Os10, 17.44, e=0)	EP	Bradi1g75830 (Bd1, 72.61, e=0) Bradi3g (Bd3, 29.79, 4.0e-172)	Sb01g047700 (Sb1, 70.79, e=0) Sb01g019600 (Sb1, 21.38, e=0)	Si038969m (scaffold_9, 56.66, e=0) Si039351m (scaffold_9, 17.06, e=0)
	Os03g04570 Os10g33170 (Os10, 17.38, e=0)	Peptide transporter PTR3-A	Bradi1g75820 (Bd1, 72.60, e=0) Bradi3g28400 (Bd3, 29.75, e=0)	Sb01g047690 (Sb1, 70.78, e=0) Sb01g019640 (Sb1, 21.44, e=0)	Si034755m (scaffold_9, 56.65, e=0) Si034583m (scaffold_9, 17.10, e=0)
	Os03g04580 none	EP	Bradi1g75800 (Bd1, 72.60, e=0) none	none none	Si039592m (scaffold_9, 56.64, e=0) none
	Os03g04590 OS10g32920 (Os10, 17.23, 9.5e-127)	Ribosomal protein	Bradi1g75790 (Bd1, 72.59, 5.7e-128) Bradi3g28300 (Bd3, 29.61, 1.0e-105)	Sb01g047680 (Sb1, 70.76, 2.3e-125) Sb01g019770 (Sb1, 21.63, 2.8e-124)	Si037956m (scaffold_9, 56.64, 2.4e-128) Si037953m (scaffold_9, 17.24, 7.9e-122)
	Os03g04600 none	EP	Bradi1g75780 (Bd1, 72.58, e=0) none	Sb01g047670 (Sb1, 70.75, e=0) none	Si034859m (scaffold_9, 56.62, e=0) none
	Os03g04610 none	EP	Bradi1g75770 (Bd1, 72.57, 7.6e-174) none	Sb01g047660 (Sb1, 70.75, e=0) none	Si037140m (scaffold_9, 56.61, 1.4e-115) none
	Os03g04620, OsCMF4 Os10g32900, OsCMF10 (Os10, 17.15,9.0e-19)	CCT motif family	Bradi1g75760, BdCMF4 (Bd1, 72.57, e=0) Bradi3g28290, BdCMF10 (Bd3, 29.60, 2.3e-18)	Sb01g047650, SbSCM4 (Sb1, 70.74, 9.7e-117) Sb01g019780, SbCMF10 (Sb1, 21.64, 3.9e-14)	Si039219m, SiCMF4 (scaffold_9, 56.61, 3.6e-119) Si035901m, SiCMF10 (scaffold_9, 17.25, 3.2e-12)
	Os03g04630 none	Cytochrome P450	Bradi1g75740 (Bd1, 72.56, 5.7e-123) none	Sb01g047640 (Sb1, 70.72, e=0) none	Si035236m (scaffold_9, 56.59, e=0) none
	Os03g04640 none	Cytochrome P450	Bradi1g75730 (Bd1, 72.55, e=0) none	Sb01g047630 (Sb1, 70.72, e=0) none	Si035236m (scaffold_9, 56.59, e=0) none
	Os03g04650 none	Cytochrome P450	Bradi1g75730 (Bd1, 72.55, e=0) none	Sb01g047630 (Sb1, 70.72, e=0) none	Si035236m (scaffold_9, 56.59, e=0) none
	Os03g04660 none	Cytochrome P450	Bradi1g75730 (Bd1, 72.55, e=0) none	Sb01g047630 (Sb1, 70.72, e=0) none	Si035236m (scaffold_9, 56.59, e=0) none
	Os03g04670 none	HP	none none	none none	none none
	Os03g04680 none	Cytochrome P450	Bradi1g75710 (Bd1, 72.54, 2.3e-165) none	Sb01g047610 (Sb1, 70.70, e=0) none	Si035236m (scaffold_9, 56.59, e=0) none
	Os03g04690 none	EP	Bradi1g75700 (Bd1, 72.53, e=0) none	Sb01g047590 (Sb1, 70.69, e=0) none	none none
	Os03g04700 N/A	Retrotransposon N/A	N/A N/A	N/A N/A	N/A N/A
	Os03g04710 none	EP	Bradi1g75670 (Bd1, 72.52, e=0) none	Sb01g047550 (Sb1, 70.65, 91.e-91) none	Si036523m (scaffold_9, 56.57, 4.4e-98) none
	Os03g04720 N/A	retrotransposon N/A	N/A N/A	N/A N/A	N/A N/A
CMF8/ N/A	Os07g15640 none	R	Bradi1g53110 (Bd1, 51.48, e=0) none
	Os07g15650 none	HP	none none
	Os07g15660 N/A	Retrotransposon	N/A N/A	N/A N/A	N/A N/A
	Os07g15670 none	Peroxiredoxin	none none	none	none
	Os07g15680 Os03g62410 (Os03, 35.35, 7.3e-68)	Phospholipase D	Bradi1g53080 (Bd1, 51.46, e=0) none	Sb02g008130 (Sb2, 10.64, e=0) Sb01g001800* (Sb1, 1.55, 1.8e-9)	Si028927m (scaffold_2, 31.34, e=0) Si038627m (scaffold_9, 0.93, 8.0e-68)
	Os07g15690 N/A	Transposon	N/A N/A	N/A N/A	N/A N/A
	Os07g15700 N/A	Transposon	N/A N/A	N/A N/A	N/A N/A
	Os07g15710 N/A	Transposon	N/A N/A	N/A N/A	N/A N/A
	Os07g15720 none	HP	none none	none none	none none
	Os07g15730 N/A	Retrotransposon	N/A N/A	N/A N/A	N/A N/A
	Os07g15740 N/A	Retrotransposon	N/A N/A	N/A N/A	N/A N/A
	Os07g15750 N/A	Retrotransposon	N/A N/A	N/A N/A	N/A N/A
	Os07g15760 N/A	Retrotransposon	N/A N/A	N/A N/A	N/A N/A
	Os07g15770, OsCMF8 (OsI) none	CCT motif family	none none	none none	none Si039184m, SiCMF8 (scaffold_9, 1.03, 6.7e-38)
	Os07g15780 N/A	Retrotransposon	N/A N/A	N/A N/A	N/A N/A
	Os07g15790 N/A	Transposon	N/A N/A	N/A N/A	N/A N/A
	Os07g15800 N/A	Transposon	N/A N/A	N/A N/A	N/A N/A
	Os07g15809 none	HP	none none	none none	none none
	Os07g15820 none	HP	none none	none none	none none
	Os07g15830 N/A	retrotransposon	N/A N/A	N/A N/A	N/A N/A
	Os07g15840 N/A	retrotransposon	N/A N/A	N/A N/A	N/A N/A
	Os07g15850 N/A	retrotransposon	N/A N/A	N/A N/A	N/A N/A
	Os07g15860 none	HP	none none	none none	none none
	Os07g15870 none	HP	none none	none none	none none
	Os07g15880 Os03g62490 (Os03g, 35.38, 1.1e-72)	mitochondrial prohibition complex	Bradi1g53070 (Bd1, 51.45, 1.6e-75) Bradi1g02170 (Bd1, 1.46, 2.2e-67)	Sb02g008640 (Sb2, 11.45, 4.3e-75) Sb01g0001770 (Sb1, 1.54, 4.3e-75)	none Si036895m (scaffold_9, 0.92, 4.0e-66)
	Os07g15890 N/A	retrotransposon	N/A N/A	N/A N/A	N/A N/A
	Os07g15900 none	HP	none none	none none	none none
CMF11/ZCCT	Os10g40990 none	flavanol synthase	none none	Sb01g029140 (Sb1, 50.91, 2.9e-37) none	Si036335m (scaffold_9, 37.93, 4.3e-51) none
	Os10g41000 N/A	retrotransposon	N/A N/A	N/A N/A	N/A N/A
	Os10g41020 none	flavanol synthase	Bradi3g33230 (Bd3, 35.62, 6.1e-63) none	Sb01g029130 (Sb1, 50.91, 1.2e-70) none	Si036342m (scaffold_9, 37.52, 3.4e-68) none
	Os10g41030 none	agent-domain protein	Bradi3g33240 (Bd3, 35.63, e=0) none	Sb01g029120 (Sb1, 50.88, e=0) none	Si033842m (scaffold_9, 37.51, e=0) none
	Os10g41040 none	Ternary complex factor MIP1	Bradi3g33250 (Bd3, 35.64, 2.3e-90) none	Sb01g029110 (Sb1, 50.86, 7.0e-102) none	Si034606m (scaffold_9, 37.49, 2.6e-104) none
	Os10g41050 none	Ribosomal L18p/L5e family protein	Bradi3g33290 (Bd3, 35.67, 2.4e-115) none	Sb01g029100 (Sb1, 50.84, 2.7e-170) none	Si037667m (scaffold_9, 37.49, 1.6e-176) none
	Os10g41060 none	EP	Bradi3g33300 (Bd3, 35.67, 6.0e-38) Bradi1g78487 (Bd1, 74.46, 1.7e-57)	Sb01g029090 (Sb1, 50.84, 4.4e-70) none	Si036065m (scaffold_9, 37.48, 1.3e-92) none
	Os10g41070 none	Glycerol-3-phosphate acyltransferase 1	none none	none none	Si038974m (scaffold_9, 37.44, e=0) none
	Os10g41083 Os03g01210 (Os03, 0.14, 5.0e-57)	Cys-rich domain protein	Bradi3g33330 (Bd3, 35.70, 7.0e-79) Bradi1g78450 (Bd1, 74.43, 1.9e-54)	none Sb01g050520 (Sb1, 73.63, 2.3e-58)	none Si037161m (scaffold_9, 58.69, 5.5e-57)
	Os10g41090 none	HP	none none	none none	none none
	Os10g41100, OsCMF11 none	CCT motif family	Bradi3g33340, BdCMF11 (Bd3, 35.71, 7.9e-67) none	Sb01g029080, SbCMF11 (Sb1, 50.82, 1.6e-80) none	Si036910m, SiCMF11 (scaffold_9, 37.30, 3.8e-79) none
	Os10g41110 none	Autophagy-related protein 3	Bradi3g33350 (Bd3, 35.71, 8.9e-71) none	Sb01g029070 (Sb1, 50.78, 1.5e-66) none	Si036690m (scaffold_9, 37.27, 1.6e-69) none
	Os10g41120 none	EP	Bradi3g33350 (Bd3, 35.71, 2.0e-46) Bradi1g78430 (Bd1, 74.42, 8.8e-89)	none Sb01g050550 (Sb1, 73.66, 2.9e-125)	Si034379m (scaffold_9, 37.27, 5.3e-81) none
	Os10g41130 none	AP2 domain protein	Bradi3g33350 (Bd3, 35.73, 3.5e-52) none	Sb01g029065 (Sb1, 50.77, 2.1e-47) none	Si039427m (scaffold_9, 37.27, 6.3e-146) none
	Os10g41150 none	Aminotransferase	Bradi3g33370 (Bd3, 35.74, 7.1e-76) none	Sb01g029060 (Sb1, 50.75, 5.2e-70) none	Si035664m (scaffold_9, 37.20, 4.0e-81) none
	Os10g41160 none	EP	Bradi3g33370 (Bd3, 35.75, 1.4e-32) none	Sb01g029050 (Sb1, 50.75, 2.6e-53) none	Si036867m (scaffold_9, 37.18, 3.9e-48) none
	Os10g41170 Os03g01190 (Os03, 0.12, 1.8e-45)	Dehydrogenase	none Bradi1g78420 (Bd1, 74.41, 6.3e-37)	none Sb01g050560 (Sb1, 73.66, 8.9e-34)	Si036573m (scaffold_9, 37.15, 6.8e-64) Si036033m (scaffold_9, 58.78, 1.7e-52)
	Os10g41180 none	EP	Bradi3g33380 (Bd3, 35.76, e=0) none	none none	Si035324m (scaffold_9, 37.15, e=0) none
	Os10g41190 Os03g01170 (Os03, 0.12, 1.4e-74)	Transporter family protein	Bradi3g33390 (Bd3, 35.76, e=0) Bradi1g78400 (Bd1, 74.41, e=0)	Sb01g029030 (Sb1, 50.68, e=0) Sb01g050580 (Sb1, 73.68, e=0)	Si039823m (scaffold_9, 37.10, e=0) Si035219m (scaffold_9, 58.78, e=0)
	Os10g41200 none	MYB family transcription factor	Bradi3g33400 (Bd3, 35.76, 2.3e-156) none	Sb01g029020 (Sb1, 50.67, 1.6e-131) none	Si036696m (scaffold_9, 37.08, 1.7e-153) none
	Os10g41210 none	EP	none none	none none	none none
CMF12/CMF13	Os12g01010 Os11g01020 (Os11, 0.01, 1.9e-87)	RNA recognition motif protein	Bradi4g45380* (Bd4, 48.49, 2.9e-39) none	none none	none none
	Os12g01020 Os11g01030 (Os11, 0.01, e=0)	CHP	Bradi4g45370 (Bd4, 48.48, 2.3e-142) none	super120, Sb12g002040	Si012598m (scaffold_7, 35.92, 1.5e-146) Si027820m (scaffold_8, 0.06, 5.7e-152)
	Os12g01030 Os11g01040 (Os11, 0.02, e=0)	Monoglyceride lipase	Bradi4g45360 (Bd4, 48.48, 4.6e-102) none	Sb08g000200 (Sb8, 0.11, 1.4e-113) Sb05g000200 (Sb5, 0.04, 8.4e-104)	Si010515m (scaffold_7, 35.91, 1.3e-161) Si028272m (scaffold_8, 0.06, 6.0e-147)
	Os12g01040 Os11g01050 (Os11, 0.03, e=0)	Exo70 exocyst complex subunit domain	none none	Sb08g (Sb8, 0.39, 8.9e-131) none	none none
	Os12g01050 OS11g01060 (Os11, 0.03, 31.e-96)	HP	none none	none none	none none
	Os12g01060 Os11g01074 (Os11, 0.04, e=0)	RNAse P subunit p30	Bradi4g45340 (Bd4, 48.47, 5.0e-74) none	Sb08g000235 (Sb8, 0.43, 2.6e-76) Sb05g000220 (Sb5, 0.05, 3.8e-74)	Si009451m (scaffold_7, 35.90, 2.3e-42) Si028054m (scaffold_8, 0.08, 4.4e-45)
	Os12g01080, OsCMF13 Os11g01074, OsCMF12 (Os11, 0.05, 5.2e-43)	CCT motif family	Bradi4g45330, BdCMF13(Bd4, 48.46, 4.0e-16) none	Sb08g000240, SbCMF13 (Sb8, 0.49, 3.5e-24) Sb05g000230, SbCMF12 (Sb5, 0.06, 1.2e-21)	Si011862m (truncated CCT gene, scaffold_7, 35.89, 2,3e-42) Si027626m, SiCMF12 (Si8, 0.82, 6.6e-24)
	Os12g01090 N/A	retrotransposon	N/A N/A	N/A N/A	N/A N/A
	Os12g01100 Os11g01100 (Os11, 0.05, 6.2e-174)	HP	none none	none none	none none
	Os12g01110 OS11g01109 (Os11, 0.05, e=0)	HP	none none	none none	none none
	Os12g01120 OS11g01130 (Os11, 0.07, e=0)	Homeobox domain protein	Bradi4g45320* (Bd4, 48.45, 1.1e-113) none	none none	Si012474m (scaffold_7, 35.88, 7.9e-105) Si027421m (scaffold_8, 0.09, 1,7e-100)
	Os12g01130 Os11g01130* (Os11, 0.07, 5.7e-78)	HP	none none	none none	none none
	Os12g01140 Os11g01140 (Os11, 0.09, e=0)	ACG kinase	Bradi4g45310 (Bd4, 48.43, 3.2e-127) none	Sb08g000260 (Sb8, 0.66, 3.5e-63) none	Si009308m (scaffold_7, 35.88, 2.2e-75) Si025927m (scaffold_8, 0.10, 2.2e-75)
	Os12g01150 OS11g01154 (Os11, 0.09, 3.2e-157)	HP	none none	none none	none none
	Os12g01160 Os11g01154 (Os11, 0.10, e=0)	Dehydrogenase	Bradi4g45270 (Bd4, 48.41, 1.9e-69) none	none none	Si010418m (scaffold_7, 35.87, 1.4e-60) Si026531m (scaffold_8, 0.11, 7.1e-58)
	Os12g01170 OS11g01170 (Os11, 0.10, 1.3e-77)	FGFR1 oncogene partner	Bradi4g45300 (Bd4, 48.42, 1.2e-44) none	Sb08g000270 (Sb8, 0.10, 6.5e-47) Sb05g000250 (Sb5, 0.07, 6.58e-47)	Si010894m (scaffold_7, 35.87, 2.9e-48) Si026767m (scaffold_8, 0.11, 1.5e-45)
	Os12g01180 oS11g01180 (Os11, 0.11, e=0)	OsWRKY57v2	Bradi4g45240* (Bd4, 48.48, 1.7e-115) none	none none	none none

## Sheet: 6b
	Rice gene	Rice predicted protein annotation	Brachypodium (chr, Mbp, e-value)	Sorghum (chr, Mbp, e-value)	Foxtail (chr, Mbp, e-value)
CMF6	Os05g51580	HP	none	none	none
	Os05g51590	N-rich protein	none	Sb09g30740 (Sb9, 59.37, 2.1e-34)	Si022659m (scaffold_3, 7.94, )
	Os05g51610	Sodium/calcium exchanger	none none	Sb09g30750 (Sb9, 59.38, 1.1e-40)
	Os05g51620	EP	none	Sb09g30760 (Sb9, 59.39, e=0)	Si021413m (scaffold_3, 8.09, e=0)
	Os05g51630	Early-responsvie to dehydration-ralated	none	Sb09g30770 (Sb9, 59.40, 2.1e-109)	Si021277m (scaffold_3, 8.08, 8.3e-118)
	Os05g51640	Adhesion regulating molecule family	none	Sb09g30790 (Sb9, 59.42, 2.4e-34)	upstream of Si021463m.g (scaffold_3, 8.06, 3.3e-92)
	Os05g51650	LMS domain protein	Bradi2g14260 (Bd2, 12.86, 2.1e-20)	Sb09g30810 (Sb9, 59.43, 2.0e-18)	Si023768m (scaffold_3, 8.05, 2.2e-21)
	Os05g51660	SCP-like extracellular protein	upstream of Bradi2g14250 (Bd2, 12.86, 1.8e-28)	Sb09g30820 (Sb9, 59.43, 5.6e-59)	Si024203m (scaffold_3, 8.05, 2.1e-80)
	Os05g51670 none	NAD dependent epimerase/dehydrogenase	Bradi2g14250 (Bd2, 12.85, 2.7e-48)	none	Si022477m (scaffold_3, 8.04, 1.1e-61)
	Os05g51680	SCP-like extracellular protein	Bradi2g14240 (Bd2, 12.85, 1.6e-63)	none	Si024805m (scaffold_3, 8.03, 1.0e-118)
	Os05g51690, OsCMF6	CCT motif family	Bradi2g14220, BdCMF6 (Bd2, 12.84, 1.1e-71)	Sb09g030830, SbCMF6 (Sb9, 59.47, 1.1e-139)	Si022659m, SiCMF6 (scaffold_3, 8.02, 4.0e-155)
	Os05g51700	Nucleoside diphosphate kinase	Bradi2g14210 (Bd2, 12.83, 7.7e-66)	Sb09g030840 (Sb9, 59.47, 5.6e-41)	Si023103m (scaffold_3, 8.02, 3.7e-59)
	Os05g51710	Pleckstrin homology domain protein	Bradi2g14200* (Bd2, 12.83, 7.1e-35)	Sb09g030860 (Sb9, 59.49, 1.3e-36)	Si023039m.(scaffold_3, 8.01, 3.0e-35)
	Os05g51720	HP	none	none	none
	Os05g51730	Retrotransposon	N/A	N/A	N/A
	Os05g51740	Receptor kinase	none	Sb09g030870 (Sb9, 59.49, e=0)	Si021069m (scaffold_3, 8.00, 5.0e-68)
	Os05g51750	Aspartyl protease	none	Sb09g030880 (Sb9, 59.50, e=0)	Si024996m (scaffold_3, 7.99, 1.2e-126)
	Os05g51754	EP	Bradi2g14290* (Bd2, 12.83, 2.5e-38)	Sb09g030890 (Sb9, 59.51, 4.0e-47)	Si023445m.(scaffold_3, 7.98, 1.2e-50)
	Os05g51760	Transposon	N/A	N/A	N/A
	Os05g51770	Retrotransposon	N/A	N/A	N/A
	Os05g51780	Zinc finger protein	Bradi2g14170 (Bd2, 12.82, 2.9e-105)	Sb09g030900 (Sb9, 59.51, 1.5e-107)	Si024232m (scaffold_3, 7.94, 1.3e-111)
CMF9	Os08g02520	OsSAUR31, auxin responsive	Bradi3g13960 (Bd3, 12.37, 7.9e-49)	Sb07g001820 (Sb7, 2.08, 9.7e-72)	Si014734m (scaffold_6, 7.44, 7.4e-64)
	Os08g02530	OsSAUR31, auxin responsive	Bradi3g13900 (Bd3, 12.38, 1.3e-45)	Sb07g001830 (Sb7, 2.08, 1.7e-55)	Si014994m (scaffold_6, 7.36, 1.2e-54)
	Os08g02540	Adenylate kinase	Bradi3g13910 (Bd3, 12.38, 9.0e-79)	Sb07g001990 (Sb7, 2.12, 1.9e-54)	Si014164m (scaffold_6, 7.39, 6.6e-51)
	Os08g02550	Proteasome subunit	Bradi3g13920 (Bd3, 12.39, 2.7e-68)	Sb07g002000 (Sb7, 2.17, 1.5e-76)	Si013810m (scaffold_6, 7.38, 8.2e-77)
	Os08g02560	DUF1517 domain	Bradi3g13930 (Bd3, 12.40, 9.5e-17)	Sb07g002010 (Sb7, 2.17, 6.4e-24)	Si015219m (scaffold_6, 7.38, 2.4e-26)
	Os08g02570	DUF1517 domain	Bradi3g13940 (Bd3, 12.40, 1.8e-19)	Sb07g002010 (Sb7, 2.17, 2.8e-28)	Si015219m (scaffold_6, 7.38, 1.3e-29)
	Os08g02580	CHP	Bradi3g13940* (Bd3, 12.40, 1.4e-27)	Sb07g002010 (Sb7, 2.17, 4.0e-14)	Si015219m (scaffold_6, 7.38, 1.3e-23)
	Os08g02590	CHP	none	none	none
	Os08g02600	CHP	Bradi3g13950 (Bd3, 12.41, 3.5e-178)	Sb07g002020 (Sb7, 2.18, 2.3e-179)	Si015593m (scaffold_6, 7.36, e=0)
	Os08g02610	CHP	none	none	none
	Os08g02620, OsCMF9	CHP, CCT motif, deletion within CCT	Bradi3g13960, BdCMF9 (Bd3, 12.42, 1.1e-71)	Sb07g002040, SbCMF9 (Sb7, 2.19, 7.5e-60)	Si014122m, SiCMF9 (scaffold_6, 7.34, 5.4e-103)
	Os08g02630	Photosystem II protein Y	Bradi3g13970 (Bd3, 12.42, 9.7e-83)	Sb07g002060 (Sb7, 2.21, 3.4e-87)	Si013827m* (scaffold_6, 7.33, 3.4e-27)
	Os08g02640 (1.09)	Succinate dehydrogenase	Bradi3g13980 (Bd3, 12.43, e=0)	Sb07g002070 (Sb7, 2.21, e=0)	Si013827m (scaffold_6, 7.33, e=0)
	Os08g02650	HP	none	none	none
	Os08g02660	Retrotransposon	N/A	N/A	N/A
	Os08g02670	ATP binding protein	Bradi3g13990 (Bd3, 12.45, e=0)	Sb07g002080 (Sb7, 2.23, e=0)	Si013278m (scaffold_6, 7.32, e=0)
	Os08g02680	EP	none	none	none
	Os08g02690	MA3 domain protein	Bradi3g14000 (Bd3, 12.46, e=0)	Sb07g002090 (Sb7, 2.23, e=0)	Si013261m (scaffold_6, 7.31, e=0)
	Os08g02700	Fructose-biphospate aldolose	none	none	none
	Os08g02710	Plant protein	Bradi3g14010 (Bd3, 12.47, 5.2e-27)	none	Si015516m (scaffold_6, 7.30, 2.9e-13)
	Os08g02720	HP	none	none	none
CMF14	Os12g16050	Retrotransposon	N/A	N/A	N/A
	Os12g16060	Retrotransposon	N/A	N/A	N/A
	Os12g16070	Transposon	N/A	N/A	N/A
	Os12g16080	EP	none	none	none
	Os12g16100	Transposon	N/A	N/A	N/A
	Os12g16110	Transposon	N/A	N/A	N/A
	Os12g16120	HP	none	none	none
	Os12g16130	Transposon	N/A	N/A	N/A
	Os12g16140	Retrotransposon	N/A	N/A	N/A
	Os12g16150	Retrotransposon	N/A	N/A	N/A
	Os12g16160, OsCMF14	CCT motif family	none	none	none
	Os12g16170	Retrotransposon	N/A	N/A	N/A
	Os12g16180	Lipase	N/A	none
	Os12g16190	HP	N/A	none	none
	Os12g16200	Glutathione synthase	N/A	none	none
	Os12g16210	Zinc finger protein	N/A	none	Si021769m (scaffold_3, 33.16, 3.1e-102)
	Os12g16220	Nmr-A family protein	N/A	Sb08g016170 (Sb8, 42.85, 3.6e-89)	Si024206m (scaffold_3, 33.18, 5.3e-84)
	Os12g16230	Exostosin	N/A	none	none
	Os12g16240	Nmr-A family protein	N/A	none	Si023935m (scaffold_3, 33.21, 6.5e-45)
	Os12g16250	Nmr-A family protein	N/A	Sb08g016170 (Sb8, 42.85, 8.8e-37)	Si024206m (scaffold_3, 33.22, 1.1e-81)
	Os12g16260	HP	N/A	none	none
